# Supplementary material for: Potentiometric Performance of Ion-Selective Electrodes Based on Polyaniline and Chelating Agents: Detection of Fe2+ or Fe3+ Ions
Source: Biosensors (Basel). 2022 Jun 23;12(7):446. doi: 10.3390/bios12070446 (PMC9313018; doi:10.3390/bios12070446)
Supplement: Supplementary file 1 [file biosensors-12-00446-s001.zip]

Archive with 1 entries (1 files):
- biosensors-1766447-supplementary.pdf
